# Supplementary material for: Reliability, validity, and sensitivity of the Japanese version of the University of California Los Angeles scleroderma clinical trial consortium gastrointestinal tract instrument: Application to efficacy assessment of intravenous immunoglobulin administration
Source: J Dermatol. 2024 Apr 1;51(6):741–51. doi: 10.1111/1346-8138.17202 (PMC11483899; doi:10.1111/1346-8138.17202)
Supplement: Supplementary file 4 — Table S1. [file JDE-51--s004.xlsx]

## Sheet: Sheet1
Supplementary Table 1. Association between the GIT scores and clinical manifestations of SSc.
	OR
	Reflux	Distention/bloating	Fecal soilage	Diarrhea	Social functioning	Emotional well-being	Constipation	Total GIT score
Skin manufestations
Diffuse skin sclerosis	1.63	0.74	NA	1.50	0.55	1.04	1.29	1.58
Puffy fingers	0.13	0.25	NA	3.43	0.96	1.46	1.00	NA
Telangiectasia	1.50	1.91	NA	0.34	0.54	1.02	1.53	1.54
Calcinosis	NA	NA	2.50	1.80	3.00	NA	4.80	NA
Organ involvements
ILD	2.64	3.00	NA	1.20	1.05	0.23	1.54	3.27
PH	2.67	0.12	NA	0.33	0.54	0.38	0.30	0.92
SRC	NA	NA	NA	NA	NA	NA	NA	NA
OR: odds ratio.
